# Supplementary material for: A circular RNA derived from GLIS3 accelerates the proliferation of glioblastoma cells through competitively binding with miR-449c-5p to upregulate CAPG and GLIS3
Source: BMC Neurosci. 2022 Sep 16;23:53. doi: 10.1186/s12868-022-00736-6 (PMC9479268; doi:10.1186/s12868-022-00736-6)
Supplement: Supplementary file 3 — Additional file 3: Table S1. Sequences used for gene knockdown and overexpression. [file 12868_2022_736_MOESM3_ESM.xlsx]

## Sheet: Sheet1
Table S1: Sequences used for gene knockdown and overexpression
Name	Sequence
sh-NC	CCGGCCATGTCCATGGTTTCTTCTGCTCGAG CAGAAGAAACCATGGACATGG
sh-circGLIS3#1	CCGGCCATGTCCATGGTTTCTTCTGCTCGAGCAGAAGAAACCATGGACATGGTTTTTG
sh-circGLIS3#2	CCGGTACCCTTCTCT ATCCTGTCAGCTCGAG CTGACAGGATAGAGAAGGGTATTTTTG
NC-mimics	uagaguguacuacggcggcuguguu
miR-449c-5p mimics	uaggcaguguauugcuagcggcugu
NC-inhibitor	acagcuagcaauacacccuagugcc
miR-449c-5p inhibitor	acagccgcuagcaauacacugccua
pcDNA3.1-circGLIS3	TTCGAAGGCTGCAAGAAGGCCTTTTCCAGGCTCGAGAACCTCAAGATTCACTTGCGGAGCCACACGGGTGAGAAGCCATACTTGTGCCAGCATCCGGGCTGCCAAAAGGCCTTCAGCAATTCCAGTGACCGTGCCAAGCACCAGAGGACACATCTTGACACTAAACCTTATGCTTGTCAAATTCCAGGATGTACAAAGCGCTACACAGACCCAAGCTCCCTCAGAAAGCACGTGAAGGCACATTCTTCCCGAGAGCAGCAAGCAAGGAAAAAG
pcDNA3.1-GLIS3	atgaatggaagatcatgcagcatgagtctccaccggacatcgggaaccccacaggggcctaggatggtcagtggtcatcacattcctgccatccgagcccactccgggactcctggcccctcgccctgtggcagcacatcgagtcccactatggcaagccttgctaacaacctccatctcaagatgccctcaggaggagggatggctcctcagaacaacgtggctgagagccgcatccatctgcctgccttaagccccaggagacaaatgctcaccaatgggaagccgcgattccaggtcacccaggctggaggcatgtcagggtcacatactttaaagccaaagcagcaggagtttggaagcccttttcctccaaatcctgggaaaggggctcttggc…
pcDNA3.1-CAPG	atgtacacagccattccccagagtggctctccattcccaggctcagtgcaggatccaggcctgcatgtgtggcgggtggagaagctgaagccggtgcctgtggcgcaagagaaccagggcgtcttcttctcgggggactcctacctagtgctgcacaatggcccagaagaggtttcccatctgcacctgtggataggccagcagtcatcccgggatgagcagggggcctgtgccgtgctggctgtgcacctcaacacgctgctgggagagcggcctgtgcagcaccgcgaggtgcagggcaatgagtctgacctcttcatgagctacttcccacggggcctcaagtaccaggaaggtggtgtggagtcagcatttcacaagacctccacaggagcccca…
