# Supplementary material for: A circular RNA derived from GLIS3 accelerates the proliferation of glioblastoma cells through competitively binding with miR-449c-5p to upregulate CAPG and GLIS3
Source: BMC Neurosci. 2022 Sep 16;23:53. doi: 10.1186/s12868-022-00736-6 (PMC9479268; doi:10.1186/s12868-022-00736-6)
Supplement: Supplementary file 4 — Additional file 4: Table S2. Relevant sequences in qRT-PCR. [file 12868_2022_736_MOESM4_ESM.xlsx]

## Sheet: Sheet1
Table S2: Relevant sequences in qRT-PCR
qRT-PCR	circ_0138778	Primer sequence	F:ACAGCTTCTTTACCTGAACCCTT R:TAACTGGGAGGAGGGGTTGT
		Probe sequence	FITC-CATGGACATGCTCTAGTCAT-FITC
		NCBI accession number	NM_001042413
	circ_0086247	Primer sequence	F:ACCTGCTCACAGATTGCCTC R:GTGACTGACAGGATGTGGGG
		Probe sequence	FITC-CTCTCAGCTCTGGACCGCAA-FITC
		NCBI accession number	NM_001042413
	circ_0138779	Primer Squence	F:GACCTGCTCACAGATTGCCT R:GGTGACTGACAGGATGTGGG
		Probe	FITC-CTCTCAGCTCCATAAGGTTT-FITC
		Accession Number	NM_001042413
	circ_0138780	Primer Squence	F:ACAGCTTCTTTACCTGAACCCTT R:GCTGTTCCACTTCGGCTTGA
		Probe	FITC-CTCTCAGCTCTCAGAAGAAA-FITC
		Accession Number	NM_001042413
	circ_0004221	Primer Squence	F:CGTATTTGTGCCAGCATCCG R:GGCAATCTGTGAGCAGGTCT
		Probe	FITC-CTCTCAGCTCAACCTTCAAA-FITC
		Accession Number	NM_001042413
	circ_0138781	Primer Squence	F:ACAGCTTCTTTACCTGAACCCT R:TGGGTCTGTGTAGCGTTTGG
		Probe	FITC-CTGAATAGAGCAGAAGAAAC-FITC
		Accession Number	NM_001042413
	circ_0005890	Primer Squence	F:CATGAGTCTCCACCGGACAT R:AAGGAGGTTGGAAGTGAATGGT
		Probe	FITC-CTGTTCCTGTGGTTATAAGC-FITC
		Accession Number	NM_001042413
	circ_0138784	Primer Squence	F:CGTATTTGTGCCAGCATCCG RTGGGTCTGTGTAGCGTTTGG
		Probe	FITC-CTTTTTCCTTAACCTTCAAA-FITC
		Accession Number	NM_001042413
	circ_0006370	Primer Squence	F:GGAAAGTCAGTCGGCCTCAA R:TGTGGACCTTCTCGATGTGC
		Probe	FITC-CGTACACTTGAATAAGGGAC-FITC
		Accession Number	NM_001042413
	circ_0007368	Primer Squence	F:CCAGCAAGCCAGGTCTCTAC R:GGTCGATGTGGACCTTCTCG
		Probe	FITC-GTACACTTGTCCAAGAGCCC-FITC
		Accession Number	NM_001042413
	circ_0003860	Primer Squence	F:ATGCAGCATGAGTCTCCACC R:GCAGTTTATAGCGGGCGTTG
		Probe	CGTACACTTGGGTTATAAGC
		Accession Number	NM_001042413
	circ_0138782	Primer Squence	F:CGTATTTGTGCCAGCATCCG R:GGCAATCTGTGAGCAGGTCT
		Probe	FITC-CTGAATAGAGAACCTTCAAA-FITC
		Accession Number	NM_001042413
	circ_0138785	Primer Squence	F: ACATGCTGTCTCTTCCCTGG R: TCCTCCGTGCTACTCACTCA
		Probe	FITC-ATCCATGTTTCAGAACATAT-FITC
		Accession Number	NM_001042413
	circ_0004822	Primer Squence	F:ATGCAGCATGAGTCTCCACC R:AGCCACGTTGTTCTGAGGAG
		Probe	FITC-CTTTCCCAGGTCTGAAAAAC-FITC
		Accession Number	NM_001042413
	circ_0002874	Primer Squence	F:ATGCAGCATGAGTCTCCACC R:AGCCACGTTGTTCTGAGGAG
		Probe	FITC-CTTTCCCAGGGGTTATAAGC-FITC
		Accession Number	NM_001042413
	circ_0086248	Primer Squence	F:TTAGGTACCTGGCGGGAGAA R:TCCTCCTGAGGGCATCTTGA
		Probe	FITC-CTTTCCCAGGACTTGGAACT-FITC
		Accession Number	NM_001042413
	circGLIS3	Divergent primers	F:ACCATTCACTTCCAACCTCCTTT R:GAAAAACCTGTGGCCAAGACG
		Convergent primers	F:TTGGAAGCCCTTTTCCTCCA R:TGAGACCATCATCTTTGACCCTG
	GAPDH	Divergent primers	/
		Convergent primers	/
	GLIS3	Primer Squence	F:ACACACATCCACACTCCTCG R:GATGCTGGCTAATTGCTGCC
	CAPG	Primer Squence	F:GCTGGAAGGAAGACGAACCT R:GGGATGACTGCTGGCCTATC
	miR-449c-5p	Primer Squence	F:CCGAGtggcagtgtattgttagct R:CTCAACTGGTGTCGTGGA CCGAGtggcagtgtattgttagct
