# Supplementary material for: A circular RNA derived from GLIS3 accelerates the proliferation of glioblastoma cells through competitively binding with miR-449c-5p to upregulate CAPG and GLIS3
Source: BMC Neurosci. 2022 Sep 16;23:53. doi: 10.1186/s12868-022-00736-6 (PMC9479268; doi:10.1186/s12868-022-00736-6)
Supplement: Supplementary file 5 — Additional file 5: Table S3. Sequences for FISH probes targeting circGLIS3, CAPG and GLIS3. [file 12868_2022_736_MOESM5_ESM.xlsx]

## Sheet: Sheet1
Table S3: Sequences for FISH probes targeting circGLIS3, CAPG and GLIS3
Probe	Sequence
circGLIS3 biotin probe	AACCTTCAAACTCTCAGCTC-biotin
CAPG biotin probe	ucauuuccaguccuugaaaaauugcuugaagaugggacucucauggcccugaggcagaaucuccaccugaguguucggggcguacugcaugcgcgagaugaagcccucggccaccugcagggcugccugccgcuccuucucauucgcuuuucgccccuuccagauauagaucuugccacagagcccguuguccagcacaaagcagucaucagauaucagcaguucaagggcaaaugggcuggagucagccaccuuggucagguucaucuguccaguggcaucagagaccuuauacagagcugcggccugggcauuugccuugucagcugugaggucuuccucaggguugcccuccuucagagcaggcuuggggcccaggaccuggaucaucucagcagg…
GLIS3 biotin probe	uuagccuucgguguagacagaggagagcuggcuaggacagcgguccacggugcugaucugcaagaagguagcaucuucagccccgcugcggagagacuccccaaagaggcucgaggaacuugaagguaaaucauacacuguaaugcccgagugagucgagaaggcucuguggaaaacaucaaaacuggccuggcccauggauguagggacuaggcaguccucaaacgaaggcaccacacugcaggagcugacaggcggcacaauucucugggaaucgggguagugugggggacagaacuucugcagcugcccauaaaauccauggacauggauaccauuugguugaaaagaagaguuuguuucuggcugauaggacuucaggugugaaccugauggcug…
