# Supplementary material for: A circular RNA derived from GLIS3 accelerates the proliferation of glioblastoma cells through competitively binding with miR-449c-5p to upregulate CAPG and GLIS3
Source: BMC Neurosci. 2022 Sep 16;23:53. doi: 10.1186/s12868-022-00736-6 (PMC9479268; doi:10.1186/s12868-022-00736-6)
Supplement: Supplementary file 6 — Additional file 6: Table S4. Sequences of plasmids in luciferase reporter assay. [file 12868_2022_736_MOESM6_ESM.xlsx]

## Sheet: Sheet1
Table S4: Sequences of plasmids in luciferase reporter assay
Plasmid	Sequence
NC mimics	uaggcuguacuagcggcuguguuag
miR-449c-5p mimics	uaggcaguguauugcuagcggcugu
pmirGLO empty vector	/
circGLIS3-Wt	UUAUACAUUCCAGAGUUCCUGAAAGCUCUUGCAGUUACUGGCUUUUCCAGGAUUCAAGUCACUCUUGCAGUCAAUAGGAGAUACUCACAUGGAAUUACUACAGCACACAGAGAAUUUUGAGUAUUCUUUGGCCCAGAGAAUACUGAUCGGCCCCAUAUUUUGCCUUUGUGCUAGGAUGGAGCUCCAUAUCAGAGAGAUCAUUCCAUAAGUCCUGCUUUAAAACCUUCGGUAGCUUUUCUUAAUUUUCCUUUCAAGGCUAUCAUUGUGUGGGCGUAACUUACUUACUUUUUUUUUUUUUUUUUUGGUAACAUAACGUGACCCAGAACCAUCUUUAGGAGUGUGGCAAAUUCUGUCCUGUCUUUCUAGGACGGGGUAAAAUAACCUGCCUCAGGAUGGAACA
circGLIS3-Mut	UUAUACAUUCCAGAGUUCCUGAAAGCUCUUGCAGUUACUGGCUUUUCCAGGAUUCAAGUCACUCUUGCAGUCAAUAGGAGAUACUCACAUGGAAUUACUACAGCACACAGAGAAUUUUGAGUAUUCUUUGGCCCAGAGAAUACUGAUCGGCCCCAUAUUUUGCCUUUGUGCUAGGAUGGAGCUCCAUAUCAGAGAGAUCAaUacaaUcUgaaagUgUgacggacUUCCAUAAGUCCUGCUUUAAAACCUUCGGUAGCUUUUCUUAAUUUUCCUUUCAAGGCUAUCAUUGUGUGGGCGUAACUUACUUACUUUUUUUUUUUUUUUUUUGGUAACAUAACGUGACCCAGAACCAUCUUUAGGAGUGUGGCAAAUUCUGUCCUGUCUUUCUAGGACGGGGUAA
CAPG 3'UTR-Wt	ggagaUUcUgccUcagggccaUgagagUcccaUcUUcaagcaaUUUUUcaaggacUggaaaUgagggUgggcgUcUUccUgccccaUgcUccccUgccccccaccaccUgccUgcUUgcUUcUcUggcUgccUggUcagUgcagaggUgcccccUgcagaUgUUcaaUaaaggagacaagUgcUUUcccagcUcUUUUccUgcaccaccaaaaaaaaaaaaaaaaaa
CAPG 3'UTR-Mut	GgagaUUcUgccUcagggccaUgagagUcccaUcUUcaagcaaUUUUUcaaggacUggaaaUgagggUgggcgUcUUccUgccccaUgcUccccUgccccccaccaccUgccUgcUUgcUUcUcUggcUgccUggUcagUgcagaggUgcccccUgcagaUgUUcaaUaaaggagacaagUgcUUUcccagcUcUUUUccUgcaccaccaaaaaaaaaaaaaaaaaa
GLIS3 3'UTR-Wt	ucaauacugcaaagaacacagccucccuauacccagcagccaucagguucacaccugaaguccuaucagccagaaacaaacucuucuuuucaaccaaaugguauccauguccauggauuuuaugggcagcugcagaaguucugucccccacacuaccccgauucccagagaauugugccgccugucagcuccugcaguguggugccuucguuugaggacugccuagucccuacauccaugggccaggccaguuuugauguuuuccacagagccuucucgacucacucgggcauuacaguguaugauuuaccuucaaguuccucgagccucuuuggggagucucuccgcagcggggcugaagaugcuaccuucuugcagaucagcaccguggaccgcuguc
GLIS3 3'UTR-Mut	Ucaauacugcaaagaacacagccucccuauacccagcagccaucagguucacaccugaaguccuaucagccagaaacaaacucuucuuuucaaccaaaugguauccauguccauggauuuuaugggcagcugcagaaguucugucccccacacuaccccgauucccagagaauugugccgccugucagcuccugcaguguggugccuucguuugaggugacggaagucccuacauccaugggccaggccaguuuugauguuuuccacagagccuucucgacucacucgggcauuacaguguaugauuuaccuucaaguuccucgagccucuuuggggagucucuccgcagcggggcugaagaugcuaccuucuugcagaucagcaccguggaccgcuguc
