# Supplementary material for: A circular RNA derived from GLIS3 accelerates the proliferation of glioblastoma cells through competitively binding with miR-449c-5p to upregulate CAPG and GLIS3
Source: BMC Neurosci. 2022 Sep 16;23:53. doi: 10.1186/s12868-022-00736-6 (PMC9479268; doi:10.1186/s12868-022-00736-6)
Supplement: Supplementary file 7 — Additional file 7: Table S5. Sequences for synthesizing biotinylated probes used in RNA pull down assay. [file 12868_2022_736_MOESM7_ESM.xlsx]

## Sheet: Sheet1
Table S5: Sequences for synthesizing biotinylated probes used in RNA pull down assay
Probe	Sequence
Bio-NC	gcucgguggcacggauguucuucuuccccuucaccugguagaguuucuugauggcagcuggggcuccuguggaggucuugugaaaugcugacuccacaccaccuuccugguacuugaggccccgugggaaguagcucaugaagaggucagacucauugcccugcaccucgcggugcugcacaggccgcucucccagcagcguguugaggugcacagccagcacggcacaggcccccugcucaucccgggaugacugcuggccuauccacaggugcagaugggaaaccucuucugggccauugugcagcacuagguaggagucccccgagaagaagacgcccugguucucuugcgccacaggcaccggcuucagcuucuccacccgccacacaugcaggcc
Bio-circGLIS3-Wt	UUAUACAUUCCAGAGUUCCUGAAAGCUCUUGCAGUUACUGGCUUUUCCAGGAUUCAAGUCACUCUUGCAGUCAAUAGGAGAUACUCACAUGGAAUUACUACAGCACACAGAGAAUUUUGAGUAUUCUUUGGCCCAGAGAAUACUGAUCGGCCCCAUAUUUUGCCUUUGUGCUAGGAUGGAGCUCCAUAUCAGAGAGAUCAAUACAAUCUGAAAGUCACUGCCUCUUCCAUAAGUCCUGCUUUAAAACCUUCGGUAGCUUUUCUUAAUUUUCCUUUCAAGGCUAUCAUUGUGUGGGCGUAACUUACUUACUUUUUUUUUUUUUUUUUUGGUAACAUAACGUGACCCAGAACCAUCUUUAGGAGUGUGGCAAAUUCUGUCCUGUCUUUCUAGGACGGGGUAA
Bio-circGLIS3-Mut	UUAUACAUUCCAGAGUUCCUGAAAGCUCUUGCAGUUACUGGCUUUUCCAGGAUUCAAGUCACUCUUGCAGUCAAUAGGAGAUACUCACAUGGAAUUACUACAGCACACAGAGAAUUUUGAGUAUUCUUUGGCCCAGAGAAUACUGAUCGGCCCCAUAUUUUGCCUUUGUGCUAGGAUGGAGCUCCAUAUCAGAGAGAUCAauacaaucugaaagugugacggacUUCCAUAAGUCCUGCUUUAAAACCUUCGGUAGCUUUUCUUAAUUUUCCUUUCAAGGCUAUCAUUGUGUGGGCGUAACUUACUUACUUUUUUUUUUUUUUUUUUGGUAACAUAACGUGACCCAGAACCAUCUUUAGGAGUGUGGCAAAUUCUGUCCUGUCUUUCUAGGACGGGGUAA
Bio-CAPG 3'UTR-Wt	Ucaauacugcaaagaacacagccucccuauacccagcagccaucagguucacaccugaaguccuaucagccagaaacaaacucuucuuuucaaccaaaugguauccauguccauggauuuuaugggcagcugcagaaguucugucccccacacuaccccgauucccagagaauugugccgccugucagcuccugcaguguggugccuucguuugaggacugccuagucccuacauccaugggccaggccaguuuugauguuuuccacagagccuucucgacucacucgggcauuacaguguaugauuuaccuucaaguuccucgagccucuuuggggagucucuccgcagcggggcugaagaugcuaccuucuugcagaucagcaccguggaccgcuguc
Bio-CAPG 3'UTR-Mut	Ucaauacugcaaagaacacagccucccuauacccagcagccaucagguucacaccugaaguccuaucagccagaaacaaacucuucuuuucaaccaaaugguauccauguccauggauuuuaugggcagcugcagaaguucugucccccacacuaccccgauucccagagaauugugccgccugucagcuccugcaguguggugccuucguuugaggugacggaagucccuacauccaugggccaggccaguuuugauguuuuccacagagccuucucgacucacucgggcauuacaguguaugauuuaccuucaaguuccucgagccucuuuggggagucucuccgcagcggggcugaagaugcuaccuucuugcagaucagcaccguggaccgcuguc
Bio-GLIS3 3'UTR-Wt	Agaucuauaucuggaaggggcgaaaagcgaaugagaaggagcggcaggcagcccugcagguggccgagggcuucaucucgcgcaugcaguacgccccgaacacucagguggagauucugccucagggccaugagagucccaucuucaagcaauuuuucaaggacuggaaaugagggugggcgucuuccugccccaugcuccccugccccccaccaccugccugcuugcuucucuggcugccuggucagugcagaggugcccccugcagauguucaauaaaggagacaagugcuuucccagcucuuuuccugca
Bio-GLIS3 3'UTR-Mut	AgaucuauaucuggaaggggcgaAaagcgaaugagaaggagcggcaggcagcccugcagguggccgagggcuucaucucgcgcaugcaguacgccccgaacacucagguggagauucugccucagggccaugagagucccaucuucaagcaauuuuucaaggacuggaaaugagggugggcgucuuccugccccaugcuccccugccccccaccaccugccugcuugcuucucugggacggaggucagugcagaggugcccccugcagauguucaauaaaggagacaagugcuuucccagcucuuuuccugca
